# Supplementary material for: Analysis of sex-specific risk factors and clinical outcomes in COVID-19
Source: Commun Med (Lond). 2021 Jun 30;1:3. doi: 10.1038/s43856-021-00006-2 (PMC9053255; doi:10.1038/s43856-021-00006-2)
Supplement: Supplementary file 3 — Supplementary Data 1 [file 43856_2021_6_MOESM3_ESM.xlsx]

## Sheet: Figure 1
Variable	N	Death_p_interact	Death_OR	Intubation_p_interact	Intubation_OR	ICU_p_interact	ICU_OR
Age group	NA	NA		NA		NA
<55	1285	0.27	1.35 (0.84-2.19)	0.01	1.68 (1.12-2.53)	0	2.04 (1.49-2.78)
55-64	976	0.27	0.98 (0.69-1.39)	0.01	0.81 (0.57-1.16)	0	0.88 (0.65-1.19)
65-74	1142	0.27	1.51 (1.13-2.03)	0.01	1.07 (0.78-1.46)	0	1.19 (0.9-1.57)
>=75	1527	0.27	1.18 (0.95-1.48)	0.01	1.56 (1.14-2.14)	0	1.59 (1.22-2.08)
Race/Ethnicity	NA	NA		NA		NA
Non-Hispanic White	1171	0.58	1.35 (1-1.81)	0.6	1.31 (0.91-1.87)	0.57	1.57 (1.16-2.12)
Non-Hispanic Black	1304	0.58	1.29 (0.97-1.7)	0.6	1.38 (0.99-1.92)	0.57	1.43 (1.09-1.88)
Hispanic	1393	0.58	1.18 (0.89-1.57)	0.6	1.15 (0.84-1.56)	0.57	1.31 (1.01-1.69)
Asian	226	0.58	0.72 (0.36-1.43)	0.6	0.71 (0.34-1.51)	0.57	0.87 (0.45-1.66)
Other race/ethnicity	690	0.58	1.27 (0.86-1.88)	0.6	1.22 (0.79-1.89)	0.57	1.33 (0.92-1.92)
Manhattan facility	NA	NA		NA		NA
No	1708	0.3	1.36 (1.07-1.71)	0.74	1.27 (0.96-1.68)	0.49	1.28 (1.01-1.64)
Yes	3222	0.3	1.16 (0.95-1.41)	0.74	1.2 (0.96-1.49)	0.49	1.42 (1.19-1.7)
Time period	NA	NA		NA		NA
Before April 13	3218	0.24	1.22 (1.02-1.46)	0.81	1.24 (1.01-1.52)	0.41	1.42 (1.19-1.69)
April 13 - June 2	1499	0.24	1.23 (0.92-1.63)	0.81	1.15 (0.82-1.61)	0.41	1.21 (0.92-1.59)
June 2 - August 5	213	0.24	4.48 (0.88-22.77)	0.81	1.63 (0.57-4.65)	0.41	1.83 (0.96-3.49)
Hypertension	NA	NA		NA		NA
No	3144	0.84	1.22 (1.01-1.48)	0.54	1.27 (1.02-1.58)	0.09	1.51 (1.26-1.82)
Yes	1786	0.84	1.26 (1-1.59)	0.54	1.14 (0.86-1.51)	0.09	1.17 (0.93-1.48)
Diabetes	NA	NA		NA		NA
No	3734	0.46	1.28 (1.07-1.53)	0.52	1.27 (1.03-1.55)	0.2	1.46 (1.23-1.73)
Yes	1196	0.46	1.13 (0.85-1.5)	0.52	1.12 (0.81-1.54)	0.2	1.18 (0.9-1.55)
Coronary artery disease	NA	NA		NA		NA
No	4245	0.52	1.26 (1.07-1.49)	0.34	1.26 (1.05-1.52)	0.95	1.38 (1.18-1.61)
Yes	685	0.52	1.11 (0.77-1.6)	0.34	0.99 (0.62-1.58)	0.95	1.36 (0.94-1.97)
Heart failure	NA	NA		NA		NA
No	4546	0.78	1.24 (1.06-1.46)	0.51	1.24 (1.04-1.49)	0.14	1.42 (1.22-1.65)
Yes	384	0.78	1.16 (0.71-1.89)	0.51	1 (0.55-1.84)	0.14	0.97 (0.61-1.57)
Atrial fibrillation	NA	NA		NA		NA
No	4560	0.56	1.25 (1.07-1.47)	0.95	1.22 (1.02-1.46)	0.8	1.38 (1.19-1.61)
Yes	370	0.56	1.08 (0.67-1.75)	0.95	1.24 (0.69-2.24)	0.8	1.29 (0.79-2.11)
Chronic kidney disease	NA	NA		NA		NA
No	4331	0.56	1.26 (1.07-1.48)	0.62	1.21 (1-1.45)	0.41	1.34 (1.15-1.57)
Yes	599	0.56	1.11 (0.74-1.65)	0.62	1.38 (0.82-2.31)	0.41	1.61 (1.07-2.44)
COPD/asthma	NA	NA		NA		NA
No	4494	0.79	1.23 (1.05-1.44)	0.8	1.23 (1.03-1.48)	0.86	1.37 (1.17-1.59)
Yes	436	0.79	1.32 (0.82-2.12)	0.8	1.14 (0.64-2.03)	0.86	1.43 (0.89-2.29)
Obesity	NA	NA		NA		NA
No	3314	0.1	1.35 (1.12-1.63)	0.03	1.43 (1.14-1.79)	0.03	1.56 (1.29-1.88)
Yes	1616	0.1	1.04 (0.8-1.34)	0.03	0.98 (0.75-1.28)	0.03	1.14 (0.9-1.43)
Cancer	NA	NA		NA		NA
No	4563	0.21	1.27 (1.09-1.49)	0.7	1.21 (1.01-1.45)	0.13	1.42 (1.22-1.65)
Yes	367	0.21	0.9 (0.53-1.51)	0.7	1.38 (0.71-2.69)	0.13	0.93 (0.56-1.57)
Chronic liver disease	NA	NA		NA		NA
No	4766	0.15	1.26 (1.08-1.47)	0.02	1.27 (1.06-1.52)	0.51	1.39 (1.2-1.61)
Yes	164	0.15	0.67 (0.29-1.54)	0.02	0.46 (0.19-1.07)	0.51	1.07 (0.5-2.28)
Oxygen sat.	NA	NA		NA		NA
>=92%	3813	0.02	1.39 (1.16-1.66)	0.42	1.29 (1.04-1.59)	0.08	1.49 (1.25-1.77)
<92%	1110	0.02	0.95 (0.72-1.24)	0.42	1.11 (0.84-1.48)	0.08	1.13 (0.87-1.47)
