# Supplementary material for: Analysis of sex-specific risk factors and clinical outcomes in COVID-19
Source: Commun Med (Lond). 2021 Jun 30;1:3. doi: 10.1038/s43856-021-00006-2 (PMC9053255; doi:10.1038/s43856-021-00006-2)
Supplement: Supplementary file 4 — Supplementary Data 2 [file 43856_2021_6_MOESM4_ESM.xlsx]

## Sheet: Figure 2
Variable	DEATH_MALE	DEATH_FEMALE	INTUB_MALE	INTUB_FEMALE	ICU_MALE	ICU_FEMALE
Age <55	0.42 (0.3-0.59)	0.3 (0.18-0.49)	0.79 (0.58-1.08)	0.37 (0.24-0.58)	1 (0.78-1.3)	0.45 (0.31-0.65)
Age 55-64	Ref	Ref	Ref	Ref	Ref	Ref
Age 65-74	1.72 (1.3-2.27)	1.12 (0.77-1.61)	1.24 (0.92-1.69)	0.96 (0.66-1.39)	1.21 (0.94-1.57)	0.9 (0.65-1.24)
Age >=75	3.42 (2.59-4.49)	3.25 (2.3-4.56)	0.95 (0.69-1.31)	0.54 (0.37-0.79)	0.87 (0.67-1.14)	0.5 (0.36-0.7)
Non-Hispanic White	Ref	Ref	Ref	Ref	Ref	Ref
Non-Hispanic Black	0.98 (0.75-1.29)	1.02 (0.74-1.41)	1.06 (0.77-1.45)	0.9 (0.61-1.33)	1.02 (0.78-1.33)	1 (0.72-1.39)
Hispanic	0.89 (0.68-1.17)	0.97 (0.7-1.34)	1.11 (0.82-1.51)	1.18 (0.8-1.73)	1.07 (0.83-1.37)	1.24 (0.9-1.71)
Asian	0.81 (0.5-1.31)	1.55 (0.86-2.77)	0.94 (0.54-1.61)	1.8 (0.94-3.46)	0.9 (0.57-1.41)	1.6 (0.9-2.84)
Other race/ethnicity	1.21 (0.89-1.64)	1.28 (0.86-1.9)	1.32 (0.94-1.85)	1.36 (0.85-2.16)	1.23 (0.93-1.64)	1.44 (0.96-2.13)
Manhattan facility	0.61 (0.5-0.74)	0.7 (0.55-0.89)	0.8 (0.64-1)	0.84 (0.63-1.12)	1.04 (0.86-1.25)	0.94 (0.73-1.2)
Before April 13	Ref	Ref	Ref	Ref	Ref	Ref
April 13 - June 2	0.54 (0.43-0.68)	0.52 (0.4-0.66)	0.67 (0.52-0.86)	0.72 (0.54-0.98)	0.66 (0.53-0.81)	0.8 (0.63-1.03)
June 2 - August 5	0.26 (0.12-0.58)	0.07 (0.02-0.31)	0.69 (0.36-1.31)	0.57 (0.24-1.34)	1.47 (0.96-2.24)	1.35 (0.79-2.31)
Obesity	1.2 (0.96-1.5)	1.66 (1.29-2.13)	1.28 (1.02-1.63)	1.92 (1.45-2.54)	1.32 (1.08-1.6)	1.87 (1.48-2.37)
Hypertension	0.89 (0.71-1.13)	0.71 (0.54-0.93)	0.87 (0.66-1.14)	0.86 (0.63-1.18)	0.79 (0.63-0.99)	0.96 (0.73-1.25)
Diabetes	1.13 (0.89-1.44)	1.29 (0.96-1.71)	1.3 (0.99-1.71)	1.34 (0.96-1.88)	1.26 (1-1.59)	1.39 (1.05-1.84)
Coronary artery disease	1.07 (0.8-1.43)	1.29 (0.92-1.81)	0.76 (0.53-1.09)	1 (0.64-1.55)	1.2 (0.91-1.59)	1.01 (0.7-1.45)
Heart failure	0.99 (0.68-1.44)	0.93 (0.6-1.46)	0.89 (0.56-1.41)	1.04 (0.6-1.81)	0.93 (0.65-1.34)	1.51 (0.97-2.36)
Atrial fibrillation	1.16 (0.82-1.65)	1.34 (0.88-2.04)	1.48 (0.98-2.22)	1.38 (0.81-2.36)	1.51 (1.07-2.12)	1.43 (0.91-2.23)
Chronic kidney disease	1.28 (0.95-1.73)	1.48 (1.02-2.14)	0.98 (0.68-1.4)	0.74 (0.46-1.2)	1.09 (0.81-1.45)	0.72 (0.49-1.08)
COPD/asthma	0.98 (0.68-1.41)	0.83 (0.57-1.21)	0.87 (0.56-1.36)	0.83 (0.53-1.29)	0.97 (0.68-1.38)	0.78 (0.54-1.13)
Cancer	0.97 (0.69-1.38)	1.4 (0.91-2.16)	1.01 (0.66-1.54)	0.82 (0.47-1.45)	0.85 (0.6-1.21)	1.28 (0.84-1.96)
Chronic liver disease	1 (0.59-1.7)	1.97 (0.98-3.95)	0.84 (0.47-1.51)	2.26 (1.15-4.44)	1.04 (0.66-1.64)	1.21 (0.64-2.31)
Oxygen sat. <92%	2.44 (1.98-3.01)	3.67 (2.85-4.73)	2.6 (2.08-3.25)	2.97 (2.23-3.94)	2.19 (1.8-2.67)	2.77 (2.15-3.57)
